# Supplementary material for: Intrainstitutional Changes of the Treatment of Supracondylar Humerus Fracture in Children over a Period of 9 Years
Source: Children (Basel). 2023 Dec 26;11(1):27. doi: 10.3390/children11010027 (PMC10814588; doi:10.3390/children11010027)
Supplement: Supplementary file 1 [file children-11-00027-s001.zip]

Archive with 1 entries (1 files):
- children-2753829-supplementary.pdf
